# Supplementary material for: The Impact of COVID-19 and the Pandemic on Tinnitus: A Systematic Review
Source: J Clin Med. 2021 Jun 23;10(13):2763. doi: 10.3390/jcm10132763 (PMC8268057; doi:10.3390/jcm10132763)
Supplement: Supplementary file 1 [file jcm-10-02763-s001.zip]

Archive with 1 entries (1 files):
- jcm-1267175-supplementary.pdf
